# Supplementary material for: Potential Inhibitors of Human–Naegleria fowleri Interactions: An In Vitro Extracellular Matrix-Based Model
Source: Mar Drugs. 2025 Jul 30;23(8):306. doi: 10.3390/md23080306 (PMC12387403; doi:10.3390/md23080306)
Supplement: Supplementary file 1 [file marinedrugs-23-00306-s001.zip]

Archive with 1 entries (1 files):
- statistical analysis (Suplemmentary material).xlsx
