# Supplementary material for: Potential Inhibitors of Human–Naegleria fowleri Interactions: An In Vitro Extracellular Matrix-Based Model
Source: Mar Drugs. 2025 Jul 30;23(8):306. doi: 10.3390/md23080306 (PMC12387403; doi:10.3390/md23080306)
Supplement: Supplementary file 1 [file marinedrugs-23-00306-s001.zip › statistical analysis (Suplemmentary material).xlsx]

## Sheet: Laurinterol Laminin
Laminin
	Laurinterol
		Tukey's multiple comparisons test	Summary	Adjusted P Value			Tukey's multiple comparisons test	Summary	Adjusted P Value
		85 mM					1h
		1h vs. 2h	ns	>0,9999			85 vs. 42.5	****	<0,0001
							85 vs. 21.25	****	<0,0001
		42.5 mM					42.5 vs. 21.25	ns	0.9748
		1h vs. 2h	ns	0.2113
		1h vs. 4h	***	0.0002			2h
		2h vs. 4h	**	0.0084			85 vs. 42.5	***	0.0002
							85 vs. 21.25	****	<0,0001
		21.25 mM					42.5 vs. 21.25	ns	0.0907
		1h vs. 2h	ns	0.9611
		1h vs. 4h	***	0.0003			4h
		2h vs. 4h	***	0.0002			42.5 vs. 21.25	ns	0.9128

## Sheet: Laurinterol Matrigel
Matrigel
	Laurinterol
		Tukey's multiple comparisons test	Summary	Adjusted P Value			Tukey's multiple comparisons test	Summary	Adjusted P Value
		85 mM					1h
		1h vs. 2h	ns	>0,9999			85 vs. 42.5	***	0.0006
							85 vs. 21.25	****	<0,0001
		42.5 mM					42.5 vs. 21.25	****	<0,0001
		1h vs. 2h	ns	0.3057
		1h vs. 4h	**	0.0021			2h
		2h vs. 4h	ns	0.0528			85 vs. 42.5	*	0.0159
							85 vs. 21.25	****	<0,0001
		21.25 mM					42.5 vs. 21.25	****	<0,0001
		1h vs. 2h	**	0.0084
		1h vs. 4h	****	<0,0001			4h
		2h vs. 4h	****	<0,0001			42.5 vs. 21.25	****	<0,0001

## Sheet: (+)-Elatol Laminin
	Matrigel
		Elatol
			Šídák's multiple comparisons test	Summary	Adjusted P Value			Šídák's multiple comparisons test	Summary	Adjusted P Value
			3 mM					2h
			2h vs. 24h	**	0.0025			3 vs. 1.5	ns	0.8478
			1.5 mM					24h
			2h vs. 24h	**	0.0014			3 vs. 1.5	ns	>0,9999

## Sheet: (+)-Elatol Matrigel
	Matrigel
		Elatol
			Šídák's multiple comparisons test	Summary	Adjusted P Value			Šídák's multiple comparisons test	Summary	Adjusted P Value
			3 mM					2h
			2h vs. 24h	****	<0,0001			3 vs. 1.5	***	0.0008
			1.5 mM					24h
			2h vs. 24h	****	<0,0001			3 vs. 1.5	ns	0.9992
